# Supplementary material for: Proliferative verrucous leukoplakia is associated with aggressive periodontal pathogens: a comparative study with oral lichen planus and chronic periodontitis cases
Source: Clin Oral Investig. 2025 Sep 23;29(10):470. doi: 10.1007/s00784-025-06525-9 (PMC12457579; doi:10.1007/s00784-025-06525-9)
Supplement: Supplementary file 1 — Supplementary Material 1 [file 784_2025_6525_MOESM1_ESM.xlsx]

## Sheet: Percentual pr. Aggr. PaP
PVL	OLP DG	PERIO
59.2	55.26	53.95
78.29	64.47	65.13
63.82	44.74	52.63
40.13	22.37	32.89
61.84	59.87	55.92
39.47	26.32	32.24
74.34	66.44	68.42

## Sheet: B-MiL
PVL	PERIO	OLP DG
0	0	0
1010000	0	1390000
827000	176000	23100
630000	477000	361000
0	2290000	1870000
699000	0	2260000
1780000	0	0
1080000	1530000	0
0	59300	3360000
0	1440000	1090000
1740000	0	330
0	533000	78
2060000	1200000	194000
106000	2720000	0
3500000	0	0
1070000	438000	2400000
0	0	4140000
2320000	832000	0
0	1090000	944000
473000	1160000	171000
48800	0	2060000
0	0	6110
13300	29700	199000
1050000	24	0
176000	35	104000
480000	0	0
110000	0	2780000
4110000	868000	128000
0	400000	3480
197000	724000	25200
734000	44	0
441000	755000	477000
1150	2920000	4250000
3200000	260000	2540000
5210000	1270000	1070000
7480000	1730000	0
0	671000	1790000
0	2030000	0
122000	0	0
588000	1950	758000
1030000	155000	158000
235000	930000	303000
0	2870000	2260000
2030000	101000	3400000
1180000	9450	31300
295000	1280000	19100
161000	78900	1230000
434000	950000	293000
2600000	193000	1130
588000	774000	137
2700000	460000	402000
917000	2150000	30
2910000	489	2180
1170000	287000	722000
663000	2180	2700000
970000	1180000	77
4030000	483000	1350000
504000	861000	146000
1220000	35100	911000
95400	62	5610
172000	29600	60800
1710000	254000	16700
614000	78	269000
937000	27	177000
588000	0	1250000
3840000	596000	75100
75600	1530000	92700
132000	314000	39800
162000	6410	19300
514000	391000	742000
48800	1820000	1400000
917000	113000	2170000
1980000	1730000	3310000
4510000	1190000	13000
556000	1250000	758000
696	1360000	18700
99000	0	0
3460000	57800	4510000
3310000	540000	547000
0	0	0
0	8930000	3410000
2060000	28400	0
1630000	0	0
544000	5920000	102000
384000	239000	0
1870000	2210000	0
0	1290000	10800
0	0	860
12000000	5430	276000
1390000	6260000	124
21700000	383	84300
3680000	0	0
0	4310	5220000
1290000	4000000	0
11200000	918000	5000000
1820000	2170000	108000
0	36000	0
182000	0	0
809000	60700	136000
12700000	844000	0
37800	0	115000
3550000	0	392000
1270000	0	5040000
341000	263000	22700
0	514000	0
1440000	514000	144000
612000	377	0
5110000	336000	518000
166000	3680000	0
0	198000	8160000
0	5520000	16200000
21100000	0	0
0	3680000	4260000
0	3550000	8480
0	0	0
22900	0	62100
0	25600	0
23700	0	0
0	72300	137000
482000	2090	0
0	0	0
68900	0	0
17900	2010	105000
39300	482000	0
0	411000	0
0	169000	96
2590000	341000	50100
332000	19800	0
417000	0	4600
113000	0	0
74400	0	0
506000	0	55
0	11800	386000
59200	157000	0
0	0	126000
77	1980	114
9260	14700	7480
243000	0	4800
0	0	65200
23300	0	0
71800	0	1040000
2100000	0	173
0	0	21000
102000	87200	0
44900	31	0
117000	145000	87800
35700	70400	0
0	0	0
111000	238000	0
17500	1290000	0
0	156000	38
0	90900	0
269000	76	0
37800	298	262000
212000	74800	10700
285000	148000	80800
0	150000	297000
443000	65000	662000
482000	16300	68300
372000	652000	179000
73300	127	68000
297000	219000	85500
934000	145000	13900
0	279000	164000
559000	1010000	103000
927000	54500	193
210000	3520	179000
147000	138000	12800
11500	8350	811000
289000	746000	26300
30900	999	132000
226000	74800	34500
253000	8520	469000
121000	63700	64600
9740	73800	22000
532000	72200	31100
129000	775	71200
7150	43200	107000
88600	1660	167000
1180000	330000	27800
41200	314000	3880
89800	22	56100
163000	65500	23100
294	128000	8710
202000	579000	817000
1160000	27000	1040000
695000	160000	625000
95000	634000	364000
482000	287000	258000
7510	189000	377000
0	0	0
1900000	0	2100000
0	3960	0
0	0	0
0	0	0
0	141000	0
0	0	0
440000	0	0
0	3990	0
0	1110000	0
6640000	0	378
0	2200000	6580
8530000	0	91100
5020000	0	48
14100000	0	0
2810000	0	0
0	0	3310000
753000	2830000	0
0	0	0
3000000	875000	0
0	0	2170000
489	0	0
13100	0	52
12200000	33	0
0	0	135000
1410	0	335000
363000	16000	2790000
0	0	1380000
0	0	335000
3610000	350000	0
142000	158	0
9490000	379000	31100
421	5830000	0
0	0	0
0	737000	0
8650000	1780000	0
0	1610000	995000
0	3110000	0
1970000	484	62400
19900	1440	1360000
138000	792000	153000
256000	374000	68800
232000	290000	557000
409000	48	356000
2690000	125000	84400
123000	950000	520000
173000	206000	502000
651000	267000	23500
109	29400	3840
502000	509000	918000
1420000	169000	971000
2960000	1420000	17500
1250000	4330	70300
905000	81400	2590000
861000	73300	7380000
1800	6110000	40400
12200000	664000	168000
254000	76500	53400
237000	139000	242000
117000	29200	13400
18100	183000	43000
527000	660000	160
45800	5610	213000
1220000	43000	146000
2400000	29000	5200000
978000	265000	245000
39200	311000	94400
646000	693000	16900
542000	56500	4910
886000	249000	892000
561000	3070000	70800
1590000	164000	3630000
259000	1650000	5650000
137000	401000	442000
83200	1290000	3870000
1690	1860000	92400
